# Supplementary material for: Patterns of funerary variability, diet, and developmental stress in a Celtic population from NE Italy (3rd-1st c BC)
Source: PLoS One. 2019 Apr 17;14(4):e0214372. doi: 10.1371/journal.pone.0214372 (PMC6469778; doi:10.1371/journal.pone.0214372)
Supplement: S1 Table — US = Stratigraphic Unit; LEH = linear enamel hypoplasia; I1 = first incisor; I2 = second incisor; C = canine; U = upper; L = lower; l = left; r = right; LEH/Overall LEH: 0 = absent; 1 = present; NA = absence of tooth or excessive tooth wear (see text for details).Funerary variables (see S2 Table for details): 0 = absent; 1 = present; Cluster system II: CL1 plus minor clusters of CL2 (cl2,cl3,and cl4); NC2 = individuals of CL2 not included in smaller clusters. (XLSX) [file pone.0214372.s006.xlsx]

## Sheet: S1 Table
S1 Table
US	Latitude	Longitude	Age	Age class	Sex	δ15N	δ13C	14C dating Lab Code	14C dating (BP)	14C dating BC (2σ)	LEH_I1Ul	LEH_I2Ul	LEH_Cul	LEH_I1Ur	LEH_I2Ur	LEH_Cur	LEH_I1Ll	LEH_I2Ll	LEH_CLl	LEH_I1Lr	LEH_I2Lr	LEH_CLr	Overall LEH	Rings	Ceramics	Pins	Non_supine	Structures	Orientation_EW	Animal_offerings	Coins	Knives	Beads_pendants	Number of rings	Number of ceramics	Number of pins	Main Clusters	Cluster system II
874	61	244	35-50y	MA	M	8.7	-13.46				0	1	0	0	0	0	0	0	1	0	0	1	1	0	0	1	0	0	0	0	0	0	0	0	0	1	CL2	NC2
905	48	242	19-34y	YA	M	9.8	-13.01				0	0	0	0	0	0	0	0	0	0	0	1	1	0	1	1	0	0	0	0	0	0	0	0	1	1	CL2	NC2
906	48	242	19-34y	YA	M	10.04	-12.24	2883.1.1	2149 ± 32	cal BC 234-89	0	0	0	0	0	0	0	0	1	0	0	1	1	0	1	0	0	0	0	0	0	0	0	0	1	0	CL1	CL1
925	51	244	35-50y	MA	F	6.94	-13.37				0	0	0	0	0	0	0	0	1	0	0	0	1	1	1	0	0	0	0	0	0	0	0	2	5	0	CL2	cl2
929	52	247	19-34y	YA	M	9.41	-16.49				0	0	0	1	0	0	0	0	1	0	0	1	1	0	0	0	0	0	0	0	0	0	0	0	0	0	CL1	CL1
932	51	248	35-50y	MA	F	7.86	-14.19				1	NA	1	1	NA	0	0	0	0	0	0	0	1	0	1	1	0	0	0	0	0	0	0	0	2	1	CL2	NC2
935	51	240	3-4y	NaIII	NA	8.3	-15.7				NA	NA	NA	NA	NA	NA	NA	NA	NA	NA	NA	NA	NA	0	1	1	0	0	0	0	0	0	0	0	3	3	CL2	NC2
2467	51.5	251	0-2m	NaII	NA						NA	NA	NA	NA	NA	NA	NA	NA	NA	NA	NA	NA	NA	0	0	0	0	0	0	0	0	0	0	0	0	0	CL1	CL1
2473	52.4	254	38w	NaI	NA						NA	NA	NA	NA	NA	NA	NA	NA	NA	NA	NA	NA	NA	0	1	0	0	0	0	0	0	0	0	0	1	0	CL1	CL1
2476	56	249	3-4y	NaIII	NA						NA	NA	NA	NA	NA	NA	NA	NA	NA	NA	NA	NA	NA	0	1	0	0	0	0	0	0	0	1	0	1	0	CL2	cl2
2486	51	255	19-34y	YA	F						NA	NA	NA	NA	NA	NA	NA	NA	NA	NA	NA	NA	NA	0	0	1	0	0	0	0	0	0	0	0	0	1	CL2	NC2
2506	57	250	19-34y	YA	F	8.51	-11.63				0	0	0	1	0	0	0	0	0	0	0	0	1	0	0	0	0	0	0	0	0	0	0	0	0	0	CL1	CL1
2518	50	255	c.a.1y	NaII	NA	11.5	-13.3				NA	NA	NA	NA	NA	NA	NA	NA	NA	NA	NA	NA	NA	0	0	0	1	1	0	0	0	0	0	0	0	0	CL2	NC2
2519A	52	252.25	40w	NaI	NA	10.2	-17.5				NA	0	NA	NA	NA	NA	NA	NA	NA	NA	NA	NA	NA	0	0	0	1	0	0	0	0	0	0	0	0	0	CL2	NC2
2528	51	251	19-34y	YA	F	9.15	-12.71	2880.1.1	2080 ± 32	cal BC 193-37	0	0	0	0	0	1	NA	0	1	0	0	1	1	1	0	0	0	1	0	0	0	0	0	2	0	0	CL2	NC2
2551	51	254	5-6y	NaIV	NA	9.9	-20.2	2885.1.1	2096 ± 32	cal BC 199-43	NA	NA	NA	NA	NA	NA	NA	NA	NA	NA	NA	NA	NA	0	0	0	0	0	0	0	0	0	0	0	0	0	CL1	CL1
2559	57	248	19-34y	YA	F	7.94	-12.91				0	0	0	0	NA	0	0	0	1	0	0	1	1	0	1	0	0	0	0	0	0	0	0	0	2	0	CL1	CL1
2595	54	250	39-42w	NaI	NA	8.9	-12.8				NA	NA	NA	NA	NA	NA	NA	NA	NA	NA	NA	NA	NA	0	1	0	0	0	0	0	0	0	0	0	2	0	CL1	CL1
2603	51	249	35-50y	MA	M	8.3	-13.18				0	0	0	0	0	0	0	0	0	0	0	0	0	0	1	0	0	0	0	1	0	0	0	0	3	0	CL2	cl4
2607	57	249	0-6m	NaII	NA	12.7	-19.4				NA	NA	NA	NA	NA	NA	NA	NA	NA	NA	NA	NA	NA	0	0	0	0	0	0	0	0	0	0	0	0	0	CL1	CL1
2610	53	251	4-8m	NaII	NA						NA	NA	NA	NA	NA	NA	NA	NA	NA	NA	NA	NA	NA	0	1	0	0	0	0	0	0	0	0	0	1	0	CL1	CL1
2631	49	253	35-50y	MA	M	9.14	-14.38				NA	0	0	NA	0	0	0	0	0	0	0	0	0	1	1	1	0	0	0	0	1	1	0	3	6	1	CL2	NC2
2634	50.35	254.5	>40w	NaI	NA						NA	NA	NA	NA	NA	NA	NA	NA	NA	NA	NA	NA	NA	0	0	0	0	1	0	0	0	0	0	0	0	0	CL2	cl3
2658A	50	254	35-50y	MA	F	8.23	-13.4				0	NA	NA	NA	NA	NA	NA	NA	0	NA	NA	0	NA	0	0	0	1	0	0	0	0	0	0	0	0	0	CL2	NC2
2684	58	253	38w	NaI	NA	10.1	-13.3				NA	NA	NA	NA	NA	NA	NA	NA	NA	NA	NA	NA	NA	0	0	0	1	0	0	0	0	0	0	0	0	0	CL2	NC2
2685	44	254	35-50y	MA	F	8.18	-14.19				0	0	0	0	0	0	0	0	0	0	0	0	0	0	1	0	0	1	0	0	0	0	0	0	2	0	CL2	cl3
2690	47	254	19-34y	YA	M	10.06	-15.54				0	0	1	0	0	0	0	0	1	0	0	0	1	0	1	0	0	0	0	0	0	0	0	0	6	0	CL1	CL1
2694	46	254	35-50y	MA	M	9.16	-16.38				NA	NA	NA	NA	NA	NA	0	0	0	0	NA	0	NA	0	1	0	0	0	0	0	0	1	0	0	5	0	CL2	NC2
2705	59	253	3-4y	NaIII	NA	8.3	-18				NA	NA	NA	NA	NA	NA	NA	NA	NA	NA	NA	NA	NA	0	1	1	0	0	0	0	0	0	0	0	3	1	CL2	NC2
2713	60	254	35-50y	MA	M	8.28	-16.2				NA	NA	NA	NA	NA	0	0	0	0	0	0	0	0	1	1	0	0	0	0	0	0	0	0	1	1	0	CL2	cl2
2716	54	252	19-34y	YA	F	9.8	-16.2				0	0	0	0	0	0	0	0	1	NA	1	0	1	0	1	1	0	0	0	0	0	0	0	0	1	1	CL2	NC2
2725	55	254	2-3y	NaIII	NA	9.9	-14.3				NA	NA	NA	NA	NA	NA	0	0	0	0	NA	NA	NA	0	1	1	0	0	0	0	1	0	0	0	5	1	CL2	NC2
2726	56	254	38-40w	NaI	NA						NA	NA	NA	NA	NA	NA	NA	NA	NA	NA	NA	NA	NA	0	0	0	1	0	0	0	0	0	0	0	0	0	CL2	NC2
2731	52	251.3	35-50y	MA	F	8.57	-13.49				NA	NA	NA	NA	NA	NA	0	NA	NA	0	0	0	NA	1	0	0	0	1	0	1	0	0	0	2	0	0	CL2	NC2
2739	51	256	6-8m	NaII	NA						NA	NA	NA	NA	NA	NA	NA	NA	NA	NA	NA	NA	NA	0	1	0	0	0	0	1	0	0	0	0	1	0	CL2	cl4
2749	66	239	12-14y	NaIV	NA						NA	NA	NA	NA	NA	NA	NA	NA	NA	NA	NA	NA	NA	0	0	0	1	0	0	0	0	0	0	0	0	0	CL2	NC2
2753	61.5	250	7-9m	NaII	NA	10.7	-14.3				NA	NA	NA	NA	NA	NA	NA	NA	NA	NA	NA	NA	NA	1	1	0	0	0	0	0	0	0	1	2	2	0	CL2	cl2
2758	60	252	38w	NaI	NA	11	-13.9				NA	NA	NA	NA	NA	NA	NA	NA	NA	NA	NA	NA	NA	0	1	0	0	0	0	1	0	0	0	0	2	0	CL2	cl4
2786	53.25	253.5	38-40w	NaI	NA						NA	NA	NA	NA	NA	NA	NA	NA	NA	NA	NA	NA	NA	0	0	0	0	0	0	0	0	0	0	0	0	0	CL1	CL1
2807	63	253	35-50y	MA	M	8.08	-20.25	2884.1.1	2169 ± 32	cal BC 265-152	0	0	0		0	0	0	0	1	0	NA	0	1	0	1	0	0	0	0	0	0	0	0	0	1	0	CL1	CL1
2808	61	253	35-50y	MA	F	7.21	-11.9	2881.1.1	2164 ± 33	cal BC 261-110	0	0	0	0	0	0	0		0	0	NA	0	0	0	0	0	0	0	0	0	0	0	0	0	0	0	CL1	CL1
2848	44	250	3-4y	NaIII	NA	8	-17.4				NA	NA	NA	NA	NA	NA	NA	NA	NA	NA	NA	NA	NA	0	1	1	0	0	0	0	0	0	0	0	0	1	CL2	NC2
2852	67	253	38-40w	NaI	NA	10.9	-16.8				NA	NA	NA	NA	NA	NA	NA	NA	NA	NA	NA	NA	NA	0	0	0	0	1	0	0	0	0	0	0	0	0	CL2	cl3
2855	66	252	1.5-3m	NaII	NA						NA	NA	NA	NA	NA	NA	NA	NA	NA	NA	NA	NA	NA	0	0	0	0	0	0	0	0	0	0	0	0	0	CL1	CL1
2859	43	248	19-34y	YA	M	8.63	-17.43				0	0	0	0	0	0	0	1	0	1	1	1	1	0	0	0	0	0	0	0	0	0	0	0	0	0	CL1	CL1
2874	43	248	38-40w	NaI	NA	9.1	-14.5				NA	NA	NA	NA	NA	NA	NA	NA	NA	NA	NA	NA	NA	0	0	0	0	0	0	0	0	0	0	0	0	0	CL1	CL1
2876	42.96	246.48	0-3m	NaII	NA						NA	NA	NA	NA	NA	NA	NA	NA	NA	NA	NA	NA	NA	0	1	0	0	1	0	0	0	0	0	0	1	0	CL2	cl3
2878	49	250	8-16m	NaIII	NA	12.9	-18				NA	NA	NA	NA	NA	NA	NA	NA	NA	NA	NA	NA	NA	0	1	0	0	0	0	0	0	1	1	0	2	0	CL2	NC2
2886	44	250	38-40w	NaI	NA						NA	NA	NA	NA	NA	NA	NA	NA	NA	NA	NA	NA	NA	0	0	0	0	0	0	0	0	0	0	0	0	0	CL1	CL1
2888	68	253	35-50y	MA	F	8.83	-16	2882.1.1	2113 ± 32	cal BC 204-47	0	0	0	0	0	0	0	0	0	0	0	0	0	1	1	1	0	1	0	0	1	0	0	1	6	1	CL2	NC2
2889	43	251	35-50y	MA	M	8.81	-14.48				0	0	0	0	0	0	0	0	0	0	0	0	0	0	1	0	0	0	0	0	0	0	0	0	1	0	CL1	CL1
2890	46	244	19-34y	YA	M	9.72	-17.43				0	0	0	0	0	0	0	0	0	0	0	0	0	0	1	1	0	0	0	0	0	1	0	0	1	3	CL2	NC2
2894	44	247	35-50y	MA	M	10.16	-19.87				NA	NA	NA	NA	NA	NA	NA	NA	NA	NA	NA	0	NA	0	1	0	0	1	0	1	1	0	0	0	1	0	CL2	NC2
2905	60	251	40w	NaI	NA						NA	NA	NA	NA	NA	NA	NA	NA	NA	NA	NA	NA	NA	0	1	0	0	0	1	0	0	0	0	0	1	0	CL2	cl2
2908	41	243	19-34y	YA	M	9	-17.06				NA	NA	NA	NA	NA	NA	NA	NA	NA	NA	NA	NA	NA	0	0	0	1	0	0	0	0	0	0	0	0	0	CL2	NC2
2921	58	252	19-34y	YA	M	8.36	-15.7				NA	NA	0	NA	NA	NA	0	0	0	0	0	0	0	0	1	1	0	1	0	0	1	1	0	0	2	1	CL2	NC2
2927	65	254	6-7y	NaIV	NA	10.9	-11.6				1	0		1	0	0	0	0	0	0	0	0	1	0	1	0	0	0	0	0	0	0	0	0	3	0	CL1	CL1
2929	41	245	35-50y	MA	F	8.58	-13.33				NA	NA	NA	NA	NA	NA	NA	NA	NA	NA	NA	NA	NA	0	0	0	0	0	0	0	0	0	0	0	0	0	CL1	CL1
2933	46	248	35-50y	MA	M	9.52	-18.41				NA	NA	NA	NA	0	NA	0	0	0	0	0	0	1	0	0	0	1	0	0	0	0	0	0	0	0	0	CL2	NC2
2967	48.5	245.5	19-34y	YA	M						NA	NA	NA	NA	NA	NA	NA	NA	NA	NA	NA	NA	NA	0	0	0	0	0	1	0	1	0	0	0	0	0	CL2	cl2
2972	41	244.5	19-34y	YA	F	8.94	-16.65				0	0	0	0	0	0	0	0	1	0	0	1	1	0	0	0	1	0	0	0	0	0	0	0	0	0	CL2	NC2
2976	49	245	19-34y	YA	M	8.88	-14.08				0	0	0	1	0	0	0	0	1	0	0	0	1	0	1	0	0	0	0	0	0	0	0	0	1	0	CL1	CL1
3043	65	248.5	35-50y	MA	M	9.78	-16.78				0	0	0	0	0	0	0	0	0	0	0	0	0	0	1	1	0	0	0	0	0	0	0	0	1	0	CL2	NC2
3069	63.35	248.03	40w	NaI	NA	10	-14.3				NA	NA	NA	NA	NA	NA	NA	NA	NA	NA	NA	NA	NA	0	0	0	0	0	0	0	0	0	0	0	0	0	CL1	CL1
3111	72	250	2-4y	NaIII	NA						NA	NA	NA	NA	NA	NA	NA	NA	NA	NA	NA	NA	NA	0	0	0	0	0	0	0	0	0	0	0	0	0	CL1	CL1
3120	48	257	19-34y	YA	M	9.67	-15.93				0	1	0	0	0	0		0	0	0	0	1	1	0	0	1	0	1	0	0	0	0	0	0	0	1	CL2	NC2
3126	41.5	258.5	4-8m	NaII	NA						NA	NA	NA	NA	NA	NA	NA	NA	NA	NA	NA	NA	NA	1	0	0	0	0	1	0	0	0	0	1	0	0	CL2	cl2
3159	76	239	19-34y	YA	M	9.56	-17.58				0	0	0	1	0	0	0	0	0	0	0	1	1	0	0	0	1	0	0	0	0	0	0	0	0	0	CL2	NC2
3178	36	253	2-3m	NaII	NA						NA	NA	NA	NA	NA	NA	NA	NA	NA	NA	NA	NA	NA	0	1	0	0	0	0	1	1	0	0	0	4	0	CL2	cl4
3181	40	249	0-1m	NaII	NA						NA	NA	NA	NA	NA	NA	NA	NA	NA	NA	NA	NA	NA	0	1	0	0	1	0	0	0	0	0	0	2	0	CL2	cl3
3185	34	251.5	4-8m	NaII	NA						NA	NA	NA	NA	NA	NA	NA	NA	NA	NA	NA	NA	NA	0	0	0	0	1	0	0	0	0	0	0	0	0	CL2	cl3
3190	41	251	8-16m	NaIII	NA	12.1	-14.4				NA	NA	NA	NA	NA	NA	NA	NA	NA	NA	NA	NA	NA	0	1	1	0	0	0	0	1	0	0	0	6	1	CL2	NC2
3195	36	250	19-34y	YA	F	8.85	-13.73				0	0	0	0	0	0	0	0	0	0	0	0	0	0	1	0	0	0	0	0	0	0	0	0	1	0	CL1	CL1
3201	39	252	0-1m	NaII	NA						NA	NA	NA	NA	NA	NA	NA	NA	NA	NA	NA	NA	NA	0	1	0	0	1	0	0	0	0	0	0	2	0	CL2	cl3
3206	36	248	3-5y	NaIII	NA	8.4	-14.4				NA	NA	NA	NA	NA	NA	NA	NA	NA	NA	NA	NA	NA	0	1	1	0	0	0	0	1	0	0	0	15	4	CL2	NC2
3207	35	247	19-34y	YA	F	8.66	-16.46				1	0	0	1	0	0	0	0	0	1	1	0	1	1	1	0	1	0	0	0	0	0	0	1	1	0	CL2	NC2
3209	38	250	40w	NaI	NA						NA	NA	NA	NA	NA	NA	NA	NA	NA	NA	NA	NA	NA	0	1	0	1	0	0	0	0	0	0	0	1	0	CL2	NC2
3212	35	252	6-9m	NaII	NA						NA	NA	NA	NA	NA	NA	NA	NA	NA	NA	NA	NA	NA	0	1	1	0	0	0	1	1	0	0	0	2	2	CL2	NC2
3215	39	250	>40w	NaI	NA						NA	NA	NA	NA	NA	NA	NA	NA	NA	NA	NA	NA	NA	0	0	1	0	0	0	0	0	0	0	0	0	2	CL2	NC2
3221	33	247	40w	NaI	NA	11.7	-16.8				NA	NA	NA	NA	NA	NA	NA	NA	NA	NA	NA	NA	NA	0	0	0	0	1	1	0	0	0	0	0	0	0	CL2	cl3
3223	36	254	40w	NaI	NA	11.3	-18				NA	NA	NA	NA	NA	NA	NA	NA	NA	NA	NA	NA	NA	0	0	0	1	1	0	0	0	0	0	0	0	0	CL2	NC2
3231	32	247	19-34y	YA	M	8.72	-14.97				0	0	0	0	0	0	0	0	0	0	0	0	0	0	1	0	0	0	0	1	0	1	0	0	9	0	CL2	cl4
3234	35	243	35-50y	MA	M	7.83	-14.22				0	0	0	0	0	0		0	0	0	0	0	0	0	0	0	0	0	0	0	0	0	0	0	0	0	CL1	CL1
3237	46	239	2-3y	NaIII	NA						NA	NA	NA	NA	NA	NA	NA	NA	NA	NA	NA	NA	NA	0	1	1	0	0	0	0	0	0	0	0	3	1	CL2	NC2
3244A	39	247	3-6m	NaII	NA	11.6	-17.7				NA	NA	NA	NA	NA	NA	NA	NA	NA	NA	NA	NA	NA	0	0	0	0	0	0	0	0	0	0	0	0	0	CL1	CL1
3243	35	251	40w	NaI	NA	9.41	-12.91				NA	NA	NA	NA	NA	NA	NA	NA	NA	NA	NA	NA	NA	0	1	0	0	1	0	0	0	0	1	0	4	0	CL2	NC2
3248	33	243	35-50y	MA	M	8.36	-13.48				0	0	0		0	0	0	0	0	0	0	0	0	0	1	1	0	0	0	0	0	0	0	0	2	1	CL2	NC2
3251	40	251	19-34y	YA	M	9.19	-17.18				0	0	0	0	0	0	0	0	0	0	0	0	0	0	1	1	0	0	0	1	1	0	0	0	2	1	CL2	NC2
3254	39	255	10-12y	NaIV	NA	7.1	-11.9				1	0	1	1	0	1	0	0	1	0	0	1	1	1	1	1	0	0	0	0	0	0	0	1	1	1	CL2	NC2
3257	40	254	7-9y	NaIV	NA	8.3	-11.2				0	0	NA	0	0	NA	0	0	NA	0	0	NA	0	0	1	0	0	0	0	1	1	0	0	0	1	0	CL2	cl4
3258	33	245	40w	NaI	NA	11.1	-16.5				NA	NA	NA	NA	NA	NA	NA	NA	NA	NA	NA	NA	NA	0	0	0	0	0	1	0	0	0	0	0	0	0	CL2	cl2
3259	35	244	19-34y	YA	F	8.69	-14				0	0	0	NA	0	0	0	0	0	0	0	0	0	0	0	0	0	0	0	0	0	0	0	0	0	0	CL1	CL1
3262	36	248	40w	NaI	NA						NA	NA	NA	NA	NA	NA	NA	NA	NA	NA	NA	NA	NA	0	1	0	0	0	1	0	0	0	1	0	1	0	CL2	cl2
3266	37	247	35-50y	MA	F	8.58	-14.15				0	0	0	0	0	NA	0	NA	NA	0	0	0	1	0	1	1	1	0	0	0	1	0	0	0	2	1	CL2	NC2
3267	35	246	35-50y	MA	F	7.81	-14.15				0	0	0	0	0	0	0	0	0	0	0	0	0	0	1	0	0	0	1	1	1	0	0	0	1	0	CL2	NC2
3269	34.5	250.5	40-42w	NaI	NA						NA	NA	NA	NA	NA	NA	NA	NA	NA	NA	NA	NA	NA	0	1	0	0	0	1	0	0	0	0	0	1	0	CL2	cl2
3271	40	246	0-1m	NaII	NA	7.51	-10.43				NA	NA	NA	NA	NA	NA	NA	0	NA	NA	NA	NA	NA	0	1	0	0	1	0	0	0	0	0	0	1	0	CL2	cl3
3274	34	249	35-50y	MA	M	8.93	-19.32				0	0	0	0	0	0	0	0	0	0	0	1	1	1	0	0	1	0	0	0	0	0	0	1	0	0	CL2	NC2
3277	39	247	35-50y	MA	M	7.87	-15.14				NA	NA	NA	NA	NA	NA	NA	0	0	NA	0	1	NA	1	1	1	0	0	0	1	1	0	0	2	10	1	CL2	NC2
3280	39.09	232.35	12-13y	NaIV	NA						NA	NA	NA	NA	NA	NA	NA	NA	NA	NA	NA	NA	NA	1	1	1	0	0	0	0	0	0	0	1	1	1	CL2	NC2
3281	40	251	36-38w	NaI	NA						NA	NA	NA	NA	NA	NA	NA	NA	NA	NA	NA	NA	NA	0	0	0	1	1	0	0	0	0	0	0	0	0	CL2	NC2
3286	37.6	245.24	19-34y	YA	M	8.67	-15.66				0	0	0	1	NA	0	0	1	1	0	1	1	1	0	1	1	1	0	0	0	0	0	0	0	2	1	CL2	NC2
3289	32	252	1.5-3m	NaII	NA	11.2	-16				NA	NA	NA	NA	NA	NA	NA	NA	NA	NA	NA	NA	NA	0	1	0	0	0	0	0	0	0	0	0	3	0	CL1	CL1
3295	41	242	19-34y	YA	M	8.38	-18.68				NA	NA	NA	NA	NA	NA	NA	NA	NA	NA	NA	NA	NA	0	0	0	0	0	0	0	0	0	0	0	0	0	CL1	CL1
3306	38.49	243.65	19-34y	YA	M						NA	NA	NA	NA	NA	NA	NA	NA	NA	NA	NA	NA	NA	0	0	0	0	0	0	0	0	0	0	0	0	0	CL1	CL1
3308	37.66	247.17	12-14y	NaIV	NA						NA	NA	NA	NA	NA	NA	NA	NA	NA	NA	NA	NA	NA	0	1	0	0	0	0	0	0	0	0	0	2	0	CL1	CL1
3309	40.03	241.98	2-3m	NaII	NA	11.2	-14.1				NA	NA	NA	NA	NA	NA	NA	NA	NA	NA	NA	NA	NA	0	0	0	1	0	0	0	0	0	1	0	0	0	CL2	NC2
3312	35	252.5	19-34y	YA	M	9.26	-15.98				0	0	0	0	0	0	0	0	0	0	0	0	0	0	1	0	0	0	0	0	0	0	0	0	1	0	CL1	CL1
3315	59	240.96	19-34y	YA	M	8.9	-12.09				NA	NA	NA	NA	NA	NA	NA	NA	NA	NA	NA	NA	NA	0	0	0	0	0	0	0	0	0	0	0	0	0	CL1	CL1
3729	-4	232	19-34y	YA	F	7.74	-14.44				1	1	1	0	0	0	NA	0	1	1	1	1	1	1	1	1	0	0	0	1	0	0	0	1	1	2	CL2	NC2
3745	-5	232	35-50y	MA	F	9.11	-15.74				1	NA	NA	NA	NA	NA	NA	NA	NA	NA	NA	NA	NA	0	0	1	0	0	0	0	0	0	0	0	0	1	CL2	NC2
3838	1.5	220	4-5y	NaIII	NA	7.7	-16.9				NA	NA	0	NA	NA	NA	NA	NA	1	NA	NA	NA	NA	0	1	0	0	1	0	0	0	0	0	0	1	0	CL2	cl3
3938	25	250	38-40w	NaI	NA						NA	NA	NA	NA	NA	NA	NA	NA	NA	NA	NA	NA	NA	0	0	0	0	0	0	0	0	0	0	0	0	0	CL1	CL1
3939	27.44	251.25	36-38w	NaI	NA	11.2	-17				NA	NA	NA	NA	NA	NA	NA	NA	NA	NA	NA	NA	NA	0	0	0	1	1	0	0	0	0	0	0	0	0	CL2	NC2
3947	31	250	40w	NaI	NA	9.8	-14.2				NA	NA	NA	NA	NA	NA	NA	NA	NA	NA	NA	NA	NA	0	0	0	0	0	0	0	0	0	0	0	0	0	CL1	CL1
3948	30	249.7	19-34y	YA	M	9.1	-15.14				0	0	0	0	0	0	NA	0	NA	0	0	0	0	0	0	0	0	1	0	1	0	0	0	0	0	0	CL2	NC2
3952	28.18	251.12	0-2m	NaII	NA						NA	NA	NA	NA	NA	NA	NA	NA	NA	NA	NA	NA	NA	0	0	0	0	0	0	0	0	0	0	0	0	0	CL1	CL1
3953	30	248.5	35-50y	MA	M	9.22	-14.52				0	0	0	0	0	0	NA	NA	0	NA	NA	NA	0	0	0	0	0	0	0	0	0	0	0	0	0	0	CL1	CL1
3958	32.2	251.3	35-50y	MA	M						NA	NA	NA	NA	NA	NA	NA	NA	NA	NA	NA	NA	NA	0	0	0	0	0	0	0	0	0	0	0	0	0	CL1	CL1
3963	29.51	250.7	7-11m	NaII	NA	12.3	-17.7				NA	NA	NA	NA	NA	NA	NA	NA	NA	NA	NA	NA	NA	0	1	0	0	0	0	0	0	0	0	0	1	0	CL1	CL1
3971	31.5	249.3	19-34y	YA	F	9.91	-20.01				0	0	0	0	0	0	0	0	0	1	0	0	1	1	0	0	1	0	0	0	0	0	0	2	0	0	CL2	NC2
3977	32	250.5	38-40w	NaI	NA	8.1	-12.9				NA	NA	NA	NA	NA	NA	NA	NA	NA	NA	NA	NA	NA	0	0	0	0	1	0	0	0	0	0	0	0	0	CL2	cl3
3978	29.8	249	1-2y	NaIII	NA	11.6	-9.7				NA	NA	NA	NA	NA	NA	NA	NA	NA	NA	NA	NA	NA	0	1	1	0	0	0	0	0	0	0	0	1	1	CL2	NC2
3984	32	248.5	38w	NaI	NA						NA	NA	NA	NA	NA	NA	NA	NA	NA	NA	NA	NA	NA	0	0	0	0	1	0	0	0	0	0	0	0	0	CL2	cl3
3989	31	249	35-50y	MA	F	8.66	-15.94				NA	0	0	NA	0	0	NA	NA	0	NA	NA	0	NA	0	1	0	0	0	0	0	0	0	0	0	3	0	CL1	CL1
