# Supplementary material for: Patterns of funerary variability, diet, and developmental stress in a Celtic population from NE Italy (3rd-1st c BC)
Source: PLoS One. 2019 Apr 17;14(4):e0214372. doi: 10.1371/journal.pone.0214372 (PMC6469778; doi:10.1371/journal.pone.0214372)
Supplement: S3 Table — a): Summary statistics of number of items by age class and sex; b) Bonferroni-adjusted results of pairwise z tests for the number of ceramics between sexes. N Rings = number of rings; N Pins = number of pins; N Ceramics = number of ceramic objects; N = number; SE = standard error; Min-Max = range of values for each variable; ns: not significant. (XLSX) [file pone.0214372.s008.xlsx]

## Sheet: S3 Table
		S3 Table
		a
				NaI	NaII	NaIII	NaIV	YA	MA		YA F	YA M	MA F	MA M
		N Rings	N	27	20	12	7	31	28		11	20	12	16
			Min	0	0	0	0	0	0		0	0	0	0
			Max	0	2	0	1	2	3		2	0	2	3
			Median	0	0	0	0	0	0		0	0	0	0
			SE	0	0.109424	0	0.184428	0.0974884	0.157935		0.247299	0	0.228908	0.223024
		N Caeramics	N	27	20	12	7	31	28		11	20	12	16
			Min	0	0	0	0	0	0		0	0	0	0
			Max	4	4	15	3	9	10		2	9	6	10
			Median	0	1	2.5	1	0	1		0	0.5	1.5	1
			SE	0.179984	0.261574	1.18918	0.404061	0.3423	0.467783		0.207305	0.513502	0.591928	0.703969
		N Pins	N	27	20	12	7	31	28		11	20	12	16
			Min	0	0	0	0	0	0		0	0	0	0
			Max	2	2	4	1	3	1		2	3	1	1
			Median	0	0	1	0	0	0		0	0	0	0
			SE	0.0740741	0.1	0.35799	0.184428	0.128493	0.0869401		0.203279	0.168585	0.142134	0.111803
		b		N Ceramics
					estimate	SE	df	z ratio	p
		YA F	vs	YA M	-0.345517	0.234187	Inf	-1.475	ns
		YA F	vs	MA F	-0.611616	0.225219	Inf	-2.716	0.0397
		YA F	vs	MA M	-0.957133	0.335959	Inf	-2.849	0.0263
		YA M	vs	MA F	-0.266099	0.313475	Inf	-0.849	ns
		YA M	vs	MA M	-0.611616	0.225219	Inf	-2.716	0.0397
		MA F	vs	MA M	-0.345517	0.234187	Inf	-1.475	ns
