# Supplementary material for: Patterns of funerary variability, diet, and developmental stress in a Celtic population from NE Italy (3rd-1st c BC)
Source: PLoS One. 2019 Apr 17;14(4):e0214372. doi: 10.1371/journal.pone.0214372 (PMC6469778; doi:10.1371/journal.pone.0214372)
Supplement: S5 Table — a) δ15N and δ13C values, nonadult dataset; b) δ15N values, adult dataset subdivided by sex and age classes; c) δ13C values, adult dataset subdivided by sex. Abs = Feature absent; Pres = feature present. N = number of individuals; Me = median; SE = standard error. All pairwise comparisons are not significant (p values are omitted). (XLSX) [file pone.0214372.s010.xlsx]

## Sheet: S5 Table
	S5 Table
	a)
	δ15N ‰ (AIR)							δ13C‰ (V-PDB)
		Abs			Pres			Abs			Pres
		N	Me	SE	N	Me	SE	N	Me	SE	N	Me	SE
	Rings	33	10.2	0.3	2	8.9	1.8	33	-14.5	0.5	2	-13.1	1.2
	Ceramics	16	11	0.3	19	9.41	0.4	16	-16.65	0.6	19	-14.3	0.6
	Pins	27	10.9	0.3	8	8.35	0.6	27	-14.5	0.5	8	-14.4	1.0
	Non supine	29	9.9	0.3	6	11.2	0.2	29	-14.4	0.5	6	-15.55	0.9
	Structures	26	10.15	0.3	9	10.9	0.6	26	-14.4	0.5	9	-16.8	0.9
	Orientation: EW	33	10.1	0.3	2	11.4	0.3	33	-14.4	0.5	2	-16.65	0.2
	Animals	33	10.2	0.3	2	9.65	1.4	33	-14.5	0.4	2	-12.55	1.4
	Coin	31	10.7	0.3	4	9.15	0.9	31	-15.7	0.5	4	-14.35	0.8
	Knives	34	10.15	0.3	1	12.9	.	34	-14.4	0.4	1	-18	.
	Beads/ pendants	31	10.1	0.3	4	10.95	0.7	31	-14.5	0.5	4	-14.2	1.1
	b)
	δ15N ‰ (AIR)		YA F						YA M						MA F						MA M
			Abs			Pres			Abs			Pres			Abs			Pres			Abs			Pres
			N	Me	SE	N	Me	SE	N	Me	SE	N	Me	SE	N	Me	SE	N	Me	SE	N	Me	SE	N	Me	SE
	Rings		6	8.77	0.248803	4	8.905	0.454689	18	9.145	0.126891	0	.	.	9	8.23	0.188488	3	8.57	0.591448	11	8.81	0.222248	4	8.605	0.292646
	Ceramics		5	8.94	0.243146	5	8.66	0.366148	8	9.05	0.159188	10	9.225	0.192919	5	8.57	0.315626	7	8.18	0.24722	5	8.93	0.287628	10	8.585	0.239264
	Pins		8	8.77	0.199297	2	8.77	1.03	12	9.05	0.152628	6	9.43	0.247019	8	8.205	0.229983	4	8.705	0.267846	10	8.87	0.227603	5	8.7	0.327109
	Non supine		7	8.69	0.26563	3	8.94	0.378726	15	9.19	0.146044	3	9	0.259765	10	8.375	0.224783	2	8.405	0.175	13	8.7	0.200018	2	9.225	0.295
	Structures		9	8.69	0.242394	1	9.15	.	15	9.19	0.137854	3	9.1	0.379224	9	8.23	0.238342	3	8.57	0.188886	14	8.755	0.163399	1	10.16	.
	Orientation: EW		10	8.77	0.219901	0	.	.	18	9.145	0.126891	0	.	.	11	8.57	0.202695	1	7.81	.	15	8.81	0.180131	0	.	.
	Animals		9	8.85	0.206104	7.74	.		15	9.26	0.149321	3	9.1	0.144029	10	8.405	0.221278	2	8.19	0.38	12	8.87	0.170717	3	8.3	0.702717
	Coin		10	8.77	0.219901	0	.	.	16	9.18	0.132324	2	8.775	0.415	9	8.23	0.235174	3	8.58	0.306938	12	8.755	0.173031	3	9.14	0.662378
	Knives		10	8.77	0.219901	0	.	.	15	9.19	0.132807	3	8.72	0.406831	12	8.4	0.188633	0	.	.	13	8.7	0.204843	2	9.15	0.01
	c)
	δ13C‰ (V-PDB)	F						M
		Abs			Pres			Abs			Pres
		N	Me	SE	N	Me	SE	N	Me	SE	N	Me	SE
	Rings	15	-14.15	0.381544	7	-14.44	0.956351	29	-15.7	0.395851	4	-15.67	1.08612
	Ceramics	10	-13.445	0.803549	12	-14.19	0.344266	13	-16.49	0.606288	20	-15.6	0.465191
	Pins	16	-13.61	0.52638	6	-15.09	0.391297	22	-16.09	0.496057	11	-15.66	0.46476
	Non supine	17	-14	0.331978	5	-16.46	1.15773	28	-15.34	0.391565	5	-17.58	0.619271
	Structures	18	-14.15	0.470759	4	-13.84	0.702512	29	-15.66	0.39238	4	-15.815	1.08278
	Orientation: EW	21	-14.15	0.420718	1	-14.15	.	33	-15.7	0.367026	0	.	.
	Animals	19	-14.15	0.462842	3	-14.15	0.281089	27	-15.93	0.405411	6	-15.14	0.945458
	Coin	19	-14	0.458487	3	-14.15	0.616667	28	-15.795	0.40029	5	-15.7	0.969348
	Knives	22	-14.15	0.401449	0	.	.	28	-15.795	0.424965	5	-15.7	0.534073
