# Supplementary material for: Patterns of funerary variability, diet, and developmental stress in a Celtic population from NE Italy (3rd-1st c BC)
Source: PLoS One. 2019 Apr 17;14(4):e0214372. doi: 10.1371/journal.pone.0214372 (PMC6469778; doi:10.1371/journal.pone.0214372)
Supplement: S6 Table — Composition of funerary clusters by age class (a) and sex (b). *: significant results of pairwise Bonferroni-adjusted Fisher's test; not significant results are omitted. (XLS) [file pone.0214372.s011.xls]

## Sheet: S6 Table
	S6 Table
	a) Full set
		CL1 (N=41)		CL2 (N=84)		CL1 (N=41)		cl2 (N=10)		cl3 (N=12)*		cl4 (N=6)		NC2 (N=56)*
		n	%	n	%	n	%	n	%	n	%	n	%	n	%
	NaI	8	19.51	19	22.62	8	19.51	4	40	5	41.67	1	16.67	9	16.07
	NaII	8	19.51	12	14.29	8	19.51	2	20	5	41.67	2	33.33	3	5.36
	NaIII	1	2.44	11	13.1	1	2.44	1	10	1	8.33	0	0	9	16.07
	NaIV	3	7.32	4	4.76	3	7.32	0	0	0	0	1	16.67	3	5.36
	YA	13	31.71	18	21.43	13	31.71	1	10	0	0	1	16.67	16	28.57
	MA	8	19.51	20	23.81	8	19.51	2	20	1	8.33	1	16.67	16	28.57
	b) Adults
		CL1 (N=21)		CL2 (N=38)		CL1 (N=21)		cl2 (N=3)		cl3 (N=1)		cl4 (N=2)		NC2(N=32)
		n	%	n	%	n	%	n	%	n	%	n	%	n	%
	F	7	33.33	16	42.11	7	33.33	1	33.33	1	100	0	0	14	43.75
	M	14	66.67	22	57.89	14	66.67	2	66.67	0	0	2	100	18	56.25
